# Supplementary material for: Integrated Biochar–Compost Amendment for Zea mays L. Phytoremediation in Soils Contaminated with Mining Tailings of Quiulacocha, Peru
Source: Plants (Basel). 2025 May 12;14(10):1448. doi: 10.3390/plants14101448 (PMC12115018; doi:10.3390/plants14101448)
Supplement: Supplementary file 1 [file plants-14-01448-s001.zip]

Archive with 1 entries (1 files):
- plants-3540804-supplementary.pdf
